# Supplementary material for: Subsurface hydrocarbon degradation strategies in low- and high-sulfate coal seam communities identified with activity-based metagenomics
Source: NPJ Biofilms Microbiomes. 2022 Feb 17;8:7. doi: 10.1038/s41522-022-00267-2 (PMC8854433; doi:10.1038/s41522-022-00267-2)
Supplement: Supplementary file 4 — Supplementary Data 3 [file 41522_2022_267_MOESM4_ESM.xlsx]

## Sheet: Sheet1
	Anaerolineaceae (Bin 106)	Anaerolineaceae (Bin 15)	Anaerolineaceae (Bin 42)	Anaerolineaceae (Bin 52)	Anaerolineaceae (Bin 60)	Ardenticatenaceae (Bin 19)	Bacteroidaceae (Bin 195)	Beijerinckiaceae (Bin 93)	Bradyrhizobiaceae (Bin 282)	Burkholderiaceae (Bin 39)	Chitinophagaceae (Bin 279)	Comamonadaceae (Bin 122)	Conexibacteraceae (Bin 370)	Coriobacteriaceae (Bin 202)	Coriobacteriaceae (Bin 36)	Desulfobacteraceae (Bin 121)	Desulfobacteraceae (Bin 21)	Desulfobacteraceae (Bin 29)	Desulfobacteraceae (Bin 324)	Desulfobacteraceae (Bin 368)	Desulfobacteraceae (Bin 369)	Desulfobacteraceae (Bin 372)	Desulfobacteraceae (Bin 50)	Desulfobacteraceae (Bin 51)	Desulfobacteraceae (Bin 56)	Desulfobulbaceae (Bin 196)	Desulfobulbaceae (Bin 299)	Desulfobulbaceae (Bin 371)	Desulfobulbaceae (Bin 58)	Desulfuromonadaceae (Bin 162)	Desulfuromonadaceae (Bin 275)	Flavobacteriaceae (Bin 102)	Flavobacteriaceae (Bin 175)	Flavobacteriaceae (Bin 323)	Flavobacteriaceae (Bin 47)	Geobacteraceae (Bin 184)	Geobacteraceae (Bin 34)	Geobacteraceae (Bin 360)	Geobacteraceae (Bin 373)	Hyphomicrobiaceae (Bin 87)	Hyphomicrobiaceae (Bin 90)	Ignavibacteriaceae (Bin 22)	Ignavibacteriaceae (Bin 41)	Ignavibacteriaceae (Bin 48)	Ignavibacteriaceae (Bin 6)	Legionellaceae (Bin 107)	Marinilabiliaceae (Bin 233)	Marinilabiliaceae (Bin 40)	Marinilabiliaceae (Bin 44)
Hydroxylation
ebdB (N-H)	0	0.303709	0.316709	0	0	0.118154	0	0	0	0	0	0	0	0	0	0.0357436	0.0287951	0	0.794657	13.9929	0	0	0	0	0	0.588225	2.7813	2.69691	0.450721	0.151822	0	0	0	0	0.170675	0	0	0.513514	0	0	0	0	0	0	0.0715194	0	0	0	0
pedh (N-H)	0	0	0	0	0	0	0	0	0	0	0	0	0	0	0	0	0	0	0	0	0	16.7386	0	0	0	0	0	0	0	0	0	0	0	0	0	0	0	0	0	0	0	0	0	0	0	0	0	0	0
cmdB (N-H)	0	0.228548	0	0	0	0	0	0	0	0	0	0	0.718027	0	0	0.0676361	0	0	0	8.8717	0	0	0	0	0	0.347244	2.04248	0	0.727731	0	0	0	0	0	0	0	0	0	0	0	0	0	0	0	0	0	0	0	0
ahyA (N-H)	0	0	0	0	0	0	0	0	0	0	0	0	0	0	0	0	0	0	0	0	0	0	0	0	0	0	0	0	0	0	0	0	0	0	0	0	0	0	0	0	0	0	0	0	0	0	0	0	0
pcmj (N-H)	0	0	0	0	0	0	0	0	0	0	0	0	0	0	0	0	0	0	0	0	0	0	0	0	0	0	0	0	0	0	0	0	0	0	0	0	0	0	0	0	0	0	0	0	0	0	0	0	0
ebdB (T-L)	0	2.71397	0.691294	0	0	2.6805	0	0	0	0	0	0.628631	0	0	0	0.259826	14.1314	1.22869	0.130326	2.78722	0	0	0	0	0	0.0869659	0	0	0.756333	0.308404	0	0	0	0	0.410851	0	0	0	0	0	0	0	0	0	2.10518	0	0	0	0
pedh (T-L)	0	0	0	0	0	0	0	0	0	0	0	0.612561	0	0	0	0	0	0	0	0	0	0.582959	0	0	0	0	0	0	0	0	0	0	0	0	0	0	0	0	0	0	0	0	0	0	0	0	0	0	0
cmdB (T-L)	0	2.02203	0	0	0	0	0	0	0	0	0	0.628631	0	0	0	0.56075	11.6368	2.06856	0	1.81269	0	0	0	0	0	0.0470531	0	0	1.45643	0	0	0	0	0	0	0	0	0	0	0	0	0	0	0	0	0	0	0	0
ahyA (T-L)	0	0	0	0	0	0	0	0	0	0	0	0	0	0	0	0	0	0	0	0	0	0	0	0	0	0	0	0	0	0	0	0	0	0	0	0	0	0	0	0	0	0	0	0	0	0	0	0	0
pcmj (T-L)	0	0	0	0	0	0	0	0	0	0	0	0	0	0	0	0	0	0	0	0	0	0	0	0	0	0	0	0	0	0	0	0	0	0	0	0	0	0	0	0	0	0	0	0	0	0	0	0	0
ebdB (FG-L)	0	0.100321	1.15429	0	0	0.511974	0	0	0	0	0	0	0	0	0	0.011593	0.399994	0.661268	0	0.515012	0	0	0	0	0	1.33678	0.32327	0	0.0296152	0.131088	0	0	0	0	0.413441	0	0	0.0420272	0	0	0	0	0	0	2.22513	0	0	0	0
pedh (FG-L)	0	0	0	0	0	0	0	0	0	0	0	0	0	0	0	0	0	0	0	0	0	0.160785	0	0	0	0	0	0	0	0	0	0	0	0	0	0	0	0	0	0	0	0	0	0	0	0	0	0	0
cmdB (FG-L)	0	0.0679671	0	0	0	0	0	0	0	0	0	0	0	0	0	0.0252735	0.201637	1.16827	0	0.365552	0	0	0	0	0	0.63245	0.213234	0	0.0790701	0	0	0	0	0	0	0	0	0	0	0	0	0	0	0	0	0	0	0	0
ahyA (FG-L)	0	0	0	0	0	0	0	0	0	0	0	0	0	0	0	0	0	0	0	0	0	0	0	0	0	0	0	0	0	0	0	0	0	0	0	0	0	0	0	0	0	0	0	0	0	0	0	0	0
pcmj (FG-L)	0	0	0	0	0	0	0	0	0	0	0	0	0	0	0	0	0	0	0	0	0	0	0	0	0	0	0	0	0	0	0	0	0	0	0	0	0	0	0	0	0	0	0	0	0	0	0	0	0
Carboxylation
ppcC (N-H)	0	0	0	0	0	0	0	0	0	0.734119	0	0	0	0	0	0.00277357	0	0	0.620218	0	25.3692	23.5505	1.3617	0	0	0.344083	0.991022	0	0.489651	0.201068	0	0	0	0	0	0	0	0.272407	4.42823	0	0	0	0	0	0	0	0	0	0
abcA (N-H)	0	0	0	0	0	0	0.18212	0	0	0.262797	0	0.0160723	0	0	0.112447	0.0125857	0	0	0.175353	1.42611	0	8.19432	0	0	0	0	0	0	0	0	0	0	0	0	0	0	0.141371	0.0991297	0	0	0	0	0	0	0	0	0	0	0.0625662
ppsA (N-H)	0	0	0	0	0	0	0	0	0	0.172945	0	0	0.598155	0	0	0	0.00116846	0	0	0	0	4.85126	0	0.130748	0	0	0	0	0	0.0978077	0	0	0	0	0	0.00579676	0	0	0	0	0	0	0	0.087923	0	0	0	0	0
napA (N-H)	0	0	0	0	0	0	0	0	0	0	0	0	0	0	0	0	0	0	0	0	0	0	0	0	0	0	0	0	0	0	0	0	0	0	0	0	0	0	0	0	0	0	0	0	0	0	0	0	0
ppcC (T-L)	0	0	0	0	0	0	0	0	0	0.0856523	0	0	0	0	0	0.517713	13.0782	0.917648	0.145565	0	0	0.592035	2.73382	0	0	0	0	0	1.02944	0.469903	0.0728422	0	0	0	0	0	0	0.0152947	0.347745	0	0	0	0	0	0	0	0	0	0
abcA (T-L)	0	0	0	0	0	0	0.118106	0	0	0.0109602	0	0.251378	0	0	0.00733526	0.137538	4.81676	0.309699	0.0258577	0.260167	0	0.23114	0	0	0	0	0	0	0	0	0	0	0	0	0	0	0.0730165	0.00434014	0	0	0	0.537587	0	0	0	0.184217	0	0	0.106826
ppsA (T-L)	0.0903526	0	0	0	0	0	0	0.0422623	0	0.00922211	0	0	0	0	0	0	2.78552	0	0	0	0	0.110051	0	0.389404	0	0	0	0	0	0.100816	0.00786929	0	0	0	0	0.0326461	0	0	0	0	0	0	0	0.236086	0	0	0	0	0
napA (T-L)	0	0	0	0	0	0	0	0	0	0	0	0	0	0	0	0	0	0	0	0	0	0	0	0	0	0	0	0	0	0	0	0	0	0	0	0	0	0	0	0	0	0	0	0	0	0	0	0	0
apcc (T-L)	0	0	0	0	0	0	0	0	0	0	0	0	0	0	0	0	0	0	0	0	0	0	0	0	0	0	0	0	0	0	0	0	0	0	0	0	0	0	0	0	0	0	0	0	0	0	0	0	0
ppcC (FG-L)	0	0	0	0	0	0	0	0	0	0.561801	0	0	0	0	0	0.0664549	0.22812	0.657083	0	0	0	0.134976	0.593349	0	0	0.932913	0.14277	0	0.0472196	0.111353	1.81835	0	0	0	0	0	0	0.0421334	1.36107	0	0	0	0	0	0	0	0	0	0
abcA (FG-L)	0	0	0	0	0	0	0.433556	0	0.361076	0.207773	0.264366	0	0	0	1.06249	0.0119163	0.100129	0.149987	0	0.0509476	0	0.0409238	0	0	0	0	0	0	0	0	0	0	0	0	0	0	0.555164	0.0163374	0	0	0	0.0775532	0	0	0	0.00362163	0.125065	0	0.167807
ppsA (FG-L)	0	0	0	0	0	0	0	0.0975974	0	0.108466	0	0	0	0	0	0	0.0678047	0	0	0	0	0.0190093	0	0.0823561	0	0	0	0	0	0.0669473	0.554727	0	0	0	0	0.152743	0	0	0	0	0	0	0	0.142507	0	0	0	0	0
napA (FG-L)	0	0	0	0	0	0	0	0	0	0	0	0	0	0	0	0	0	0	0	0	0	0	0	0	0	0	0	0	0	0	0	0	0	0	0	0	0	0	0	0	0	0	0	0	0	0	0	0	0
apcc (FG-L)	0	0	0	0	0	0	0	0	0	0	0	0	0	0	0	0	0	0	0	0	0	0	0	0	0	0	0	0	0	0	0	0	0	0	0	0	0	0	0	0	0	0	0	0	0	0	0	0	0
Fumarate Addition
assD (N-H)	0	0.0925322	0.0502371	0	0	0.0043141	0	0	0	0	0	0	0	0	0	0.0835306	0	0	1.06711	7.14792	0	48.9111	1.90379	0	2.20536	0	0.530835	0	0	0	0	0	0	0	0	0	0.282223	0	0	0	0	0	0.08287	0	0	0	0	0	0
bssD (N-H)	0	0	0	0	0	0.00405815	0	0	0	0	0	0	0	0	0	0.128039	0	0	0	1.94064	0	48.9111	0	0	0.966571	0	0	0	0	0	0	0	0	0	0	0	0.401711	0	0	0	0	0	0	0	0	0	0	0	0
hbsD (N-H)	0	0	0	0	0	0.00405815	0.0933511	0	0	0	0	0	0	0	0	0.0835306	0	0	0	2.76458	0	48.9111	1.32801	0	2.20536	0	0	0	0	0	0	0	0	0	0	0	0	0	0	0	0	0	0	0.278291	0	0	0	0.912948	0
nmsD (N-H)	0	0	0	0	0	0	0	0	0	0	0	0	0	0	0	0.0835306	0	0	0	1.94064	0	18.6478	1.32801	0	2.20536	0	0	0	0	0	0	0	0	0	0	0	1.81235	0	0	0	0	0	0	0	0	0	0	0	0
tutE (N-H)	0	0	0	0	0	0	0	0	0	0	0	0	0	0	0	0.0835306	0	0	0	1.94064	0	18.6478	0	0	0.966571	0	0	0	0	0	0	0	0	0	0	0	0	0	0	0	0	0	0	0	0	0	0	0	0
ibsD (N-H)	0	0	0	0	0	0.00405815	0	0	0	0	0	0	0	0	0	0	0	0	0	0	0	18.6478	0	0	0.966571	0	0	0	0	0	0	0	0	0	0	0	0	0	0	0	0	0	0	0	0	0	0	0	0.128314
masc (N-H)	0	0	0	0	0	0	0	0	0	0	0	0	0	0	0	0	0	0	0	48.7334	0	0	0	0	0	0	0	0	0	0	0	0	0	0	0	0	0	0	0	0	0	0	0	0	0	0	0	0	0
assD (T-L)	0.300251	1.11858	0.288342	0	0	1.3108	0	0	0	0	0	0	0	0	0	0.408602	0	0	0.147481	1.30136	0	1.05209	5.12846	0	1.50038	0	0	0	0	0	0	0	0	0	0	0	0.188492	0	0	0	0	0	0.280457	0	0	0	0	0	0
bssD (T-L)	0	0	0	0	0	0.716512	0	0	0	0	0	0	0	0	0	0.755431	0	0	0	0.329242	0	1.05209	0	0	0.720588	0	0	0	0	0	0	0	0	0	0	0	0.167464	0	0	0	0	0	0	0	0	0	0	0	0
hbsD (T-L)	0	0	0	0	0	0.716512	0.0468322	0	0	0	0	0	0	0	0	0.408602	0	0	0	0.509093	0	1.05209	3.55234	0	1.50038	0	0	0	0	0	0	0	0	0	0	0	0	0	0	0	0	0	0	0.578299	0	0	0	0	0
nms (T-L)	0	0	0	0	0	0	0	0	0	0	0	0	0	0	0	0.408602	0	0	0	0.329242	0	0.380639	3.55234	0	1.50038	0	0	0	0	0	0	0	0	0	0	0	0.244146	0	0	0	0	0	0	0	0	0	0	0	0
tutE (T-L)	0	0	0	0	0	0	0	0	0	0	0	0	0	0	0	0.408602	0	0	0	0.329242	0	0.380639	0	0	0.720588	0	0	0	0	0	0	0	0	0	0	0	0	0	0	0	0	0	0	0	0	0	0	0	0
ibsD (T-L)	0	0	0	0	0	0.716512	0	0	0	0	0	0	0	0	0	0	0	0	0	0	0	0.380639	0	0	0.720588	0	0	0	0	0	0	0	0	0	0	0	0	0	0	0	0	0	0	0	0	0	0	0	0.151556
masc (T-L)	0	0	0	0	0	0	0	0	0	0	0	0	0	0	0	0	0	0	0	8.48103	0	0	0	0	0	0	0	0	0	0	0	0	0	0	0	0	0	0	0	0	0	0	0	0	0	0	0	0	0
assD (FG-L)	0.0172327	0.0886537	0.384491	0	0	0.292952	0	0	0	0	0	0	0	0	0	0.0733779	0	0	0.003284	0.0952002	0	0.194357	0.717765	0	0.281791	0	0.00304838	0	0	0	0	0	0	0	0	0	0.855487	0	0	0	0	0	0.470176	0	0	0	0	0	0
bssD (FG-L)	0	0	0	0	0	0.151524	0	0	0	0	0	0	0	0	0	0.095017	0	0	0	0.00914147	0	0.194357	0	0	0.137648	0	0	0	0	0	0	0	0	0	0	0	1.16672	0	0	0	0	0	0	0	0	0	0	0	0
hbsD (FG-L)	0	0	0	0	0	0.151524	0.264539	0	0	0	0	0	0	0	0	0.0733779	0	0	0	0.0423954	0	0.194357	0.531753	0	0.281791	0	0	0	0	0	0	0	0	0	0	0	0	0	0	0	0	0	0	0.352234	0	0	0	0.453162	0
nms (FG-L)	0	0	0	0	0	0	0	0	0	0	0	0	0	0	0	0.0733779	0	0	0	0.00914147	0	0.0783241	0.531753	0	0.281791	0	0	0	0	0	0	0	0	0	0	0	4.64233	0	0	0	0	0	0	0	0	0	0	0	0
tutE (FG-L)	0	0	0	0	0	0	0	0	0	0	0	0	0	0	0	0.0733779	0	0	0	0.00914147	0	0.0783241	0	0	0.137648	0	0	0	0	0	0	0	0	0	0	0	0	0	0	0	0	0	0	0	0	0	0	0	0
ibsD (FG-L)	0	0	0	0	0	0.151524	0	0	0	0	0	0	0	0	0	0	0	0	0	0	0	0.0783241	0	0	0.137648	0	0	0	0	0	0	0	0	0	0	0	0	0	0	0	0	0	0	0	0	0	0	0	0.0854914
masc (FG-L)	0	0	0	0	0	0	0	0	0	0	0	0	0	0	0	0	0	0	0	1.08453	0	0	0	0	0	0	0	0	0	0	0	0	0	0	0	0	0	0	0	0	0	0	0	0	0	0	0	0	0
Dioxygenases
LigB (N-H)	0	0	0.314565	0.875882	0	0.023594	0	0	0	0.549556	0	0	0	0.0469525	0.11586	0	0	0	0.433999	3.59808	0	0	0	0.178446	1.67524	0	1.16258	0	0.346984	0.184545	0	0.00360331	0	0	0	0.0262077	0.531533	0.203917	0	0	0	0	0	0	0	0	0	0	0
Gen (N-H)	0	0	0	0	0	0	0	0	0	0	0	0	0	0	0	0	0	0	0	0	0	0	0	0	0	0	0	0	0	0	0	0	0	0	0	0	0	0	0	0	0	0	0	0	0	0	0	0	0
Mono DIOX (N-H)	0	0	0	0	0	0	0	0	0	0.263721	0	0	0	0	0	0	0	0	0	0	0	0	0	0	0	0	0	0	0	0	0	0	0	0	0	0	0	0	0	0	0	0	0	0	0	0	0	0	0
Phthalate (N-H)	0	0	0	0	0	0	0	0	0	0.259074	0	0.0108415	0	0	0	0	0	0	0	0	0	0	0	0	0	0	0	0	0	0	0	0	0	0	0	0	0	0	0	0	0	0	0	0	0	0	0	0	0
LigB (T-L)	0	0	0.37431	1.64747	0	1.59239	0	0	0	0.0328511	0	0.391281	0	0.0184123	0.0306829	0	0	0	0.113193	0.905171	0	0	0	0.960947	1.14449	0	0	0	0.731378	0.187867	0	0.130538	0	0	0	0.0263583	0.310039	0.00702165	0	0	0	0	0	0	0	0	0	0	0
Gen (T-L)	0	0	0	0	0	0	0	0.172978	0	0	0	0.465885	0	0	0	0	0	0	0	0	0	0	0	0	0	0	0	0	0	0	0	0	0	0	0	0	0	0	0	0	0	0	0	0	0	0	0	0	0
Mono DIOX (T-L)	0	0	0	0	0	0	0	0	0	0.0206503	0	0.494736	0	0	0	0	0	0	0	0	0	0	0	0	0	0	0	0	0	0	0	0	0	0	0	0	0	0	0	0	0	0	0	0	0	0	0	0	0
Phthalate (T-L)	0	0	0	0	0	0	0	0	0	0.00508904	0	0.609854	0	0	0	0	0	0	0	0	0	0	0	0	0	0	0	0	0	0	0	0	0	0	0	0	0	0	0	0	0	0	0	0	0	0	0	0	0
LigB (FG-L)	0	0	0.515506	0.946617	0	0.318279	0	0	0.812912	0.235473	0	0.0364415	0	0.146956	1.16966	0	0	0	0	0.0813455	0	0	0	0.171174	0.232188	0	0	0	0.0347616	0.121725	0	0.0215301	0	0	0	0.58423	1.92332	0.0555269	0	0	0	0	0	0	0	0	0	0	0
Gen (FG-L)	0	0	0	0	0	0	0	0.599971	0	0	0	0.0218008	0	0	0	0	0	0	0	0	0	0	0	0	0	0	0	0	0	0	0	0	0	0	0	0	0	0	0	0	0	0	0	0	0	0	0	0	0
Mono DIOX (FG-L)	0	0	0	0	0	0	0	0	0.729995	0.161094	0	0	0	0	0	0	0	0	0	0	0	0	0	0	0	0	0	0	0	0	0	0	0	0	0	0	0	0	0	0	0	0	0	0	0	0	0	0	0
Phthalate (FG-L)	0	0	0	0	0	0	0	0	2.10328	0.249045	0	0	0	0	0	0	0	0	0	0	0	0	0	0	0	0	0	0	0	0	0	0	0	0	0	0	0	0	0	0	0	0	0	0	0	0	0	0	0
Biosurfactants
estAB (N-H)	0	0.0561746	0	0	0.120055	0	0	0	0	0	0	0.00703441	2.42638	0	0	0.0482521	0	0	0	0	0	0	0	0	0	0.173211	0	1.9168	0	0	0	0	0	0	0	0.0611679	0	0	5.74663	0	0	0	0	0	0	0	0	0	0
lchA (N-H)	0	0	0	0	0	0	0	0	0	0	0	0	0	0	0	0	0	0	0	0	0	0	0	0	0	0	0	0	0	0	0	0	0	0	0	0	0	0	0	0	0	0	0	0	0	8.43396e-05	0	0	0
srfAB (N-H)	0	0	0	0	0	0	0	0	0	0	0	0	0	0	0	0	0	0	0	0	0	0	0	0	0	0	0	0	0	0	0	0	0	0	0	0	0	0	0	0	0	0	0	0	0	0.000545937	0	0	0
rhlA (N-H)	0	0	0	0	0	0	0	0	0	0	0	0	0	0	0	0	0	0	0	0	0	0	0	0	0	0	0	0	0	0	0	0	0	0	0	0	0	0	0	0	0	0	0	0	0	0	0	0	0
estAB (T-L)	0	0.589597	0	0	0.365149	0	0	0	0.00634995	0	0	0.79964	0	0	0	0.400165	0	0	0	0	0	0	0	0	0	0.00317974	0	0	0	0	0.0329453	0	0	0	0	0.118811	0	0	0.356528	0.359984	0.453519	0	0	0	0	0.404093	0	0	0
lchA (T-L)	0	0	0	0	0	0	0	0	0	0	0	0	0	0	0	0	0	0	0	0	0	0	0	0	0	0	0	0	0	0	0	0	0	0	0	0	0	0	0	0	0	0	0	0	0	0.0649208	0	0	0
srfAB (T-L)	0	0	0	0	0	0	0	0	0	0	0	0	0	0	0	0	0	0	0	0	0	0	0	0	0	0	0	0	0	0	0	0	0	0	0	0	0	0	0	0	0	0	0	0	0	0.104439	0	0	0
estAB (FG-L)	0	0.0396604	0	0	0.11187	0	0	0	0.611621	0	0.94011	0	0	0	0	0.0776786	0	0	0	0	0	0	0	0	0	0.472846	0	0	0	0	0.998921	0	0	0	0	0.400467	0	0	0.852792	0.899974	0.655905	0	0	0	0	0.0502257	0	0	0
lchA (FG-L)	0	0	0	0	0	0	0	0	0	0	0	0	0	0	0	0	0	0	0	0	0	0	0	0	0	0	0	0	0	0	0	0	0	0	0	0	0	0	0	0	0	0	0	0	0	0.00271459	0	0	0
srfAB (FG-L)	0	0	0	0	0	0	0	0	0	0	0	0	0	0	0	0	0	0	0	0	0	0	0	0	0	0	0	0	0	0	0	0	0	0	0	0	0	0	0	0	0	0	0	0	0	0.00502071	0	0	0
rhlA (FG-L)	0	0	0	0	0	0	0	0	0	0	0	0	0	0	0	0	0	0	0	0	0	0	0	0	0	0	0	0	0	0	0	0	0	0	0	0	0	0	0	0	0	0	0	0	0	0	0	0	0
Sulfate Reduction/Methanogenesis
mcrA (N-H)	0	0	0	0	0	0	0	0	0	0	0	0	0	0	0	0	0	0	0	0	0	0	0	0	0	0	0	0	0	0	0	0	0	0	0	0	0	0	0	0	0	0	0	0	0	0	0	0	0
dsrA (N-H)	0.0199917	0.190466	0.556473	1.34565	0.399584	0.0590571	0.216436	0.00154388	0.00195489	2.18209	0.000151452	0.0219418	2.21231	0.102906	0.428091	0.21629	0.00735771	0.00332756	2.62722	17.7603	120.735	98.4258	2.87025	0.318369	3.30556	0.359888	3.17365	11.6812	1.38933	0.398896	0.000489834	0.00944385	0.145909	0.182237	0.382344	0.0845212	1.31692	0.579164	8.63436	0.000796231	0.00286233	0.00584299	0.0881863	0.440425	0.163031	0	0.000449986	2.02386	0.308229
mcrA (T-L)	0	0	0	0	0	0	0	0	0	0	0	0	0	0	0	0	0	0	0	0	0	0	0	0	0	0	0	0	0	0	0	0	0	0	0	0	0	0	0	0	0	0	0	0	0	0	0	0	0
dsrA (T-L)	0.779577	2.60425	1.26794	3.01692	1.3766	1.18706	0.0713074	0.111925	0.00563274	0.116201	0.000208165	1.31447	0	0.0377286	0.0860186	2.02214	38.3544	2.74368	0.419367	3.75453	0.0586726	2.40419	7.01683	1.92796	2.10362	0.015792	0.00886321	0	2.55644	0.597378	0.137219	0.466855	0.547575	0.0229192	0.460396	0.127976	0.568253	0.0166647	0.626818	0.41659	0.396628	7.82104	0.742322	1.14782	5.02189	0.245403	0	0.000180722	0.462483
mcrA (FG-L)	0	0	0	0	0	0	0	0	0	0	0	0	0	0	0	0	0	0	0	0	0	0	0	0	0	0	0	0	0	0	0	0	0	0	0	0	0	0	0	0	0	0	0	0	0	0	0	0	0
dsrA (FG-L)	0	0.111985	1.83295	1.4203	0.236531	0.22521	0.579972	0.364613	1.91999	1.17611	1.15717	0.0247187	7.35954e-05	0.568632	5.30987	0.152401	0.799712	1.36673	0.0062246	0.469989	9.67093e-05	0.504075	0.976241	0.28918	0.397703	0.95597	0.198238	0.000141268	0.213925	0.351708	7.44779	0.0461851	0.0245161	0.00102644	0.493605	1.19546	3.78009	0.084623	1.70652	0.860667	0.43032	1.01174	0.675869	0.840944	4.21038	0.00624846	0.669107	0.702655	0.600472
[truncated: 38 more columns]

## Sheet: Sheet2
	Anaerolineaceae (Bin 106)	Anaerolineaceae (Bin 15)	Anaerolineaceae (Bin 42)	Anaerolineaceae (Bin 52)	Anaerolineaceae (Bin 60)	Ardenticatenaceae (Bin 19)	Bacteroidaceae (Bin 195)	Beijerinckiaceae (Bin 93)	Bradyrhizobiaceae (Bin 282)	Burkholderiaceae (Bin 39)	Chitinophagaceae (Bin 279)	Comamonadaceae (Bin 122)	Conexibacteraceae (Bin 370)	Coriobacteriaceae (Bin 202)	Coriobacteriaceae (Bin 36)	Desulfobacteraceae (Bin 121)	Desulfobacteraceae (Bin 21)	Desulfobacteraceae (Bin 29)	Desulfobacteraceae (Bin 324)	Desulfobacteraceae (Bin 368)	Desulfobacteraceae (Bin 369)	Desulfobacteraceae (Bin 372)	Desulfobacteraceae (Bin 50)	Desulfobacteraceae (Bin 51)	Desulfobacteraceae (Bin 56)	Desulfobulbaceae (Bin 196)	Desulfobulbaceae (Bin 299)	Desulfobulbaceae (Bin 371)	Desulfobulbaceae (Bin 58)	Desulfuromonadaceae (Bin 162)	Desulfuromonadaceae (Bin 275)	Flavobacteriaceae (Bin 102)	Flavobacteriaceae (Bin 175)	Flavobacteriaceae (Bin 323)	Flavobacteriaceae (Bin 47)	Geobacteraceae (Bin 184)	Geobacteraceae (Bin 34)	Geobacteraceae (Bin 360)	Geobacteraceae (Bin 373)	Hyphomicrobiaceae (Bin 87)	Hyphomicrobiaceae (Bin 90)	Ignavibacteriaceae (Bin 22)	Ignavibacteriaceae (Bin 41)	Ignavibacteriaceae (Bin 48)	Ignavibacteriaceae (Bin 6)	Legionellaceae (Bin 107)	Marinilabiliaceae (Bin 233)	Marinilabiliaceae (Bin 40)	Marinilabiliaceae (Bin 44)
	Anaerolineaceae (Bin_106)	Anaerolineaceae (Bin_15)	Anaerolineaceae (Bin_42)	Anaerolineaceae (Bin_52)	Anaerolineaceae (Bin_60)	Ardenticatenaceae (Bin_19)	Bacteroidaceae (Bin_195)	Beijerinckiaceae (Bin_93)	Bradyrhizobiaceae (Bin_282)	Burkholderiaceae (Bin_39)	Chitinophagaceae (Bin_279)	Comamonadaceae (Bin_122)	Conexibacteraceae (Bin_370)	Coriobacteriaceae (Bin_202)	Coriobacteriaceae (Bin_36)	Desulfobacteraceae (Bin_121)	Desulfobacteraceae (Bin_21)	Desulfobacteraceae (Bin_29)	Desulfobacteraceae (Bin_324)	Desulfobacteraceae (Bin_368)	Desulfobacteraceae (Bin_369)	Desulfobacteraceae (Bin_372)	Desulfobacteraceae (Bin_50)	Desulfobacteraceae (Bin_51)	Desulfobacteraceae (Bin_56)	Desulfobulbaceae (Bin_196)	Desulfobulbaceae (Bin_299)	Desulfobulbaceae (Bin_371)	Desulfobulbaceae (Bin_58)	Desulfuromonadaceae (Bin_162)	Desulfuromonadaceae (Bin_275)	Flavobacteriaceae (Bin_102)	Flavobacteriaceae (Bin_175)	Flavobacteriaceae (Bin_323)	Flavobacteriaceae (Bin_47)	Geobacteraceae (Bin_184)	Geobacteraceae (Bin_34)	Geobacteraceae (Bin_360)	Geobacteraceae (Bin_373)	Hyphomicrobiaceae (Bin_87)	Hyphomicrobiaceae (Bin_90)	Ignavibacteriaceae (Bin_22)	Ignavibacteriaceae (Bin_41)	Ignavibacteriaceae (Bin_48)	Ignavibacteriaceae (Bin_6)	Legionellaceae (Bin_107)	Marinilabiliaceae (Bin_233)	Marinilabiliaceae (Bin_40)	Marinilabiliaceae (Bin_44)
Dsr N	0.399833	3.80933	11.1295	26.913	7.99167	1.18114	4.32873	0.0308777	0.0390979	43.6419	0.00302903	0.438837	44.2462	2.05812	8.56181	4.3258	0.147154	0.0665512	52.5444	355.206	2414.7	1968.52	57.405	6.36737	66.1112	7.19775	63.4731	233.623	27.7866	7.97793	0.00979669	0.188877	2.91818	3.64474	7.64688	1.69042	26.3384	11.5833	172.687	0.0159246	0.0572465	0.11686	1.76373	8.80851	3.26062	0	0.00899972	40.4773	6.16458
Dsr T	15.5915	52.085	25.3587	60.3385	27.532	23.7412	1.42615	2.23849	0.112655	2.32403	0.00416331	26.2894	0	0.754572	1.72037	40.4429	767.088	54.8736	8.38734	75.0907	1.17345	48.0839	140.337	38.5592	42.0723	0.315839	0.177264	0	51.1288	11.9476	2.74438	9.3371	10.9515	0.458384	9.20792	2.55951	11.3651	0.333294	12.5364	8.33179	7.93256	156.421	14.8464	22.9564	100.438	4.90806	0	0.00361444	9.24966
Dsr FG	0	2.2397	36.6591	28.406	4.73062	4.5042	11.5994	7.29226	38.3998	23.5223	23.1434	0.494374	0.00147191	11.3726	106.197	3.04801	15.9942	27.3347	0.124492	9.39979	0.00193419	10.0815	19.5248	5.7836	7.95405	19.1194	3.96475	0.00282537	4.27851	7.03415	148.956	0.923702	0.490322	0.0205287	9.8721	23.9091	75.6017	1.69246	34.1303	17.2133	8.6064	20.2348	13.5174	16.8189	84.2075	0.124969	13.3821	14.0531	12.0094
	2.97029e-05	0.000282988	0.000826787	0.00199932	0.000593686	8.77448e-05	0.000321573	2.29384e-06	2.90451e-06	0.00324207	2.25021e-07	3.26004e-05	0.00328697	0.000152894	0.000636041	0.000321355	1.09318e-05	4.94397e-06	0.00390343	0.0263876	0.179383	0.146237	0.00426451	0.00047302	0.00491128	0.000534707	0.0047153	0.0173554	0.00206421	0.000592665	7.27777e-07	1.40313e-05	0.000216786	0.000270761	0.000568072	0.000125578	0.00195663	0.0008605	0.0128286	1.18301e-06	4.25274e-06	8.68129e-06	0.000131024	0.000654367	0.000242226	0	6.68572e-07	0.00300698	0.000457955
	0.00210659	0.00703724	0.00342624	0.00815238	0.00371987	0.00320769	0.000192688	0.000302444	1.52209e-05	0.000314001	5.62508e-07	0.00355198	0	0.000101951	0.000232441	0.00546427	0.103642	0.00741401	0.00113322	0.0101456	0.000158546	0.00649666	0.018961	0.00520977	0.00568443	4.26733e-05	2.39503e-05	0	0.00690806	0.00161424	0.000370796	0.00126154	0.00147967	6.19326e-05	0.00124409	0.000345818	0.00153554	4.50317e-05	0.0016938	0.00112572	0.00107177	0.0211341	0.00200592	0.00310165	0.0135702	0.000663132	0	4.8835e-07	0.00124973
	0	0.000382755	0.0062649	0.00485447	0.000808446	0.000769751	0.0019823	0.00124622	0.00656237	0.00401987	0.00395513	8.44866e-05	2.51544e-07	0.00194354	0.0181487	0.000520894	0.00273335	0.00467139	2.12752e-05	0.00160639	3.30545e-07	0.00172289	0.00333672	0.000988395	0.00135932	0.00326743	0.000677561	4.82845e-07	0.000731181	0.00120211	0.025456	0.000157857	8.37942e-05	3.50828e-06	0.0016871	0.00408598	0.0129201	0.000289235	0.00583275	0.00294169	0.0014708	0.00345804	0.00231007	0.00287428	0.0143907	2.13568e-05	0.00228696	0.00240162	0.00205237
	0.0399833	0.380933	1.11295	2.6913	0.799167	0.118114	0.432873	0.00308777	0.00390979	4.36419	0.000302903	0.0438837	4.42462	0.205812	0.856181	0.43258	0.0147154	0.00665512	5.25444	35.5206	241.47	196.852	5.7405	0.636737	6.61112	0.719775	6.34731	23.3623	2.77866	0.797793	0.000979669	0.0188877	0.291818	0.364474	0.764688	0.169042	2.63384	1.15833	17.2687	0.00159246	0.00572465	0.011686	0.176373	0.880851	0.326062	0	0.000899972	4.04773	0.616458
	1.55915	5.2085	2.53587	6.03385	2.7532	2.37412	0.142615	0.223849	0.0112655	0.232403	0.000416331	2.62894	0	0.0754572	0.172037	4.04429	76.7088	5.48736	0.838734	7.50907	0.117345	4.80839	14.0337	3.85592	4.20723	0.0315839	0.0177264	0	5.11288	1.19476	0.274438	0.93371	1.09515	0.0458384	0.920792	0.255951	1.13651	0.0333294	1.25364	0.833179	0.793256	15.6421	1.48464	2.29564	10.0438	0.490806	0	0.000361444	0.924966
	0	0.22397	3.66591	2.8406	0.473062	0.45042	1.15994	0.729226	3.83998	2.35223	2.31434	0.0494374	0.000147191	1.13726	10.6197	0.304801	1.59942	2.73347	0.0124492	0.939979	0.000193419	1.00815	1.95248	0.57836	0.795405	1.91194	0.396475	0.000282537	0.427851	0.703415	14.8956	0.0923702	0.0490322	0.00205287	0.98721	2.39091	7.56017	0.169246	3.41303	1.72133	0.86064	2.02348	1.35174	1.68189	8.42075	0.0124969	1.33821	1.40531	1.20094
[truncated: 39 more columns]
