# Supplementary material for: Subsurface hydrocarbon degradation strategies in low- and high-sulfate coal seam communities identified with activity-based metagenomics
Source: NPJ Biofilms Microbiomes. 2022 Feb 17;8:7. doi: 10.1038/s41522-022-00267-2 (PMC8854433; doi:10.1038/s41522-022-00267-2)
Supplement: Supplementary file 7 — Supplementary Data 6 [file 41522_2022_267_MOESM7_ESM.xlsx]

## Sheet: Sheet1
key-PercIdentAbove85PercentAlign	BONCAT_Bin_1	BONCAT_Bin_10	BONCAT_Bin_11	BONCAT_Bin_12	BONCAT_Bin_13	BONCAT_Bin_14	BONCAT_Bin_15	BONCAT_Bin_16	BONCAT_Bin_17	BONCAT_Bin_18	BONCAT_Bin_19	BONCAT_Bin_2	BONCAT_Bin_20	BONCAT_Bin_3	BONCAT_Bin_4	BONCAT_Bin_5	BONCAT_Bin_6	BONCAT_Bin_7	BONCAT_Bin_8	BONCAT_Bin_9	ENVIRON_Bin_1	ENVIRON_Bin_10	ENVIRON_Bin_100	ENVIRON_Bin_101	ENVIRON_Bin_102	ENVIRON_Bin_103	ENVIRON_Bin_105	ENVIRON_Bin_106	ENVIRON_Bin_107	ENVIRON_Bin_108	ENVIRON_Bin_109	ENVIRON_Bin_11	ENVIRON_Bin_110	ENVIRON_Bin_111	ENVIRON_Bin_112	ENVIRON_Bin_113	ENVIRON_Bin_114	ENVIRON_Bin_115	ENVIRON_Bin_116	ENVIRON_Bin_117	ENVIRON_Bin_118	ENVIRON_Bin_119	ENVIRON_Bin_12	ENVIRON_Bin_120	ENVIRON_Bin_121	ENVIRON_Bin_122	ENVIRON_Bin_123	ENVIRON_Bin_124	ENVIRON_Bin_125
ENVIRON_Bin_116																																							1
ENVIRON_Bin_115																																						1
ENVIRON_Bin_114																																					1
ENVIRON_Bin_113																																				1
ENVIRON_Bin_112																																			1
ENVIRON_Bin_111																																		1
ENVIRON_Bin_110																																	1
ENVIRON_Bin_11																																1
ENVIRON_Bin_109																															1
ENVIRON_Bin_108																														1
ENVIRON_Bin_107																													1
ENVIRON_Bin_106																												1
ENVIRON_Bin_105																											1
ENVIRON_Bin_103																										1
ENVIRON_Bin_102																									1
ENVIRON_Bin_101																								1
ENVIRON_Bin_100																							1
ENVIRON_Bin_10																						1
ENVIRON_Bin_1																					1
BONCAT_Bin_9																				1
TOTAL_Bin_26																			0.999347
BONCAT_Bin_8																			1
BONCAT_Bin_7																		1
BONCAT_Bin_6																	1
BONCAT_Bin_5																1
BONCAT_Bin_4															1
BONCAT_Bin_3														1
BONCAT_Bin_20													1
BONCAT_Bin_2												1
BONCAT_Bin_19											1
BONCAT_Bin_18										1
BONCAT_Bin_17									1
BONCAT_Bin_16								1
ENVIRON_Bin_27_1							0.994787
TOTAL_Bin_21							0.997217
BONCAT_Bin_15							1
BONCAT_Bin_14						1
BONCAT_Bin_13					1
BONCAT_Bin_12				1
BONCAT_Bin_11			1
BONCAT_Bin_10		1
BONCAT_Bin_1	1
ENVIRON_Bin_117																																								1
ENVIRON_Bin_118																																									1
ENVIRON_Bin_119																																										1
ENVIRON_Bin_12																																											1
ENVIRON_Bin_120																																												1
ENVIRON_Bin_121																																													1
ENVIRON_Bin_122																																														1
ENVIRON_Bin_123																																															1
ENVIRON_Bin_124																																																1
ENVIRON_Bin_125																																																	1
ENVIRON_Bin_126
ENVIRON_Bin_127
ENVIRON_Bin_128
ENVIRON_Bin_129
ENVIRON_Bin_13
ENVIRON_Bin_130
ENVIRON_Bin_131
ENVIRON_Bin_132
ENVIRON_Bin_133
ENVIRON_Bin_134
ENVIRON_Bin_135
ENVIRON_Bin_136
ENVIRON_Bin_137
ENVIRON_Bin_138
ENVIRON_Bin_139
ENVIRON_Bin_14
ENVIRON_Bin_140
ENVIRON_Bin_141
ENVIRON_Bin_142
ENVIRON_Bin_143
ENVIRON_Bin_144
ENVIRON_Bin_145
ENVIRON_Bin_146
ENVIRON_Bin_147
ENVIRON_Bin_148
ENVIRON_Bin_149
ENVIRON_Bin_15
ENVIRON_Bin_150
ENVIRON_Bin_151
ENVIRON_Bin_152
ENVIRON_Bin_153
ENVIRON_Bin_154
ENVIRON_Bin_155
ENVIRON_Bin_156
ENVIRON_Bin_157
ENVIRON_Bin_158
ENVIRON_Bin_159
ENVIRON_Bin_16
ENVIRON_Bin_160
ENVIRON_Bin_161
ENVIRON_Bin_162
ENVIRON_Bin_163
ENVIRON_Bin_164
ENVIRON_Bin_165
ENVIRON_Bin_166
ENVIRON_Bin_167
ENVIRON_Bin_168
ENVIRON_Bin_169
ENVIRON_Bin_17
ENVIRON_Bin_170
ENVIRON_Bin_171
ENVIRON_Bin_172
ENVIRON_Bin_173
ENVIRON_Bin_174
ENVIRON_Bin_175
ENVIRON_Bin_176
ENVIRON_Bin_177
ENVIRON_Bin_178
ENVIRON_Bin_179
ENVIRON_Bin_18
ENVIRON_Bin_180
ENVIRON_Bin_181
ENVIRON_Bin_182
ENVIRON_Bin_183
ENVIRON_Bin_184
ENVIRON_Bin_185
ENVIRON_Bin_186
ENVIRON_Bin_187
ENVIRON_Bin_188
ENVIRON_Bin_189
ENVIRON_Bin_19
ENVIRON_Bin_190
ENVIRON_Bin_191
ENVIRON_Bin_192
ENVIRON_Bin_193
ENVIRON_Bin_194
ENVIRON_Bin_195
ENVIRON_Bin_196
ENVIRON_Bin_197
ENVIRON_Bin_198
ENVIRON_Bin_199
ENVIRON_Bin_2
ENVIRON_Bin_20
ENVIRON_Bin_200
ENVIRON_Bin_201
ENVIRON_Bin_202
ENVIRON_Bin_203
ENVIRON_Bin_204
ENVIRON_Bin_205
ENVIRON_Bin_206
ENVIRON_Bin_207
ENVIRON_Bin_208
ENVIRON_Bin_209
ENVIRON_Bin_21
ENVIRON_Bin_210
ENVIRON_Bin_211
ENVIRON_Bin_212
ENVIRON_Bin_213
ENVIRON_Bin_215
ENVIRON_Bin_216
ENVIRON_Bin_217
ENVIRON_Bin_218
ENVIRON_Bin_219
ENVIRON_Bin_22
ENVIRON_Bin_220
ENVIRON_Bin_221
ENVIRON_Bin_222
ENVIRON_Bin_223
ENVIRON_Bin_224
ENVIRON_Bin_225
ENVIRON_Bin_226
ENVIRON_Bin_227
ENVIRON_Bin_228
ENVIRON_Bin_229
ENVIRON_Bin_23
ENVIRON_Bin_230
ENVIRON_Bin_231
ENVIRON_Bin_232
ENVIRON_Bin_233
ENVIRON_Bin_234
ENVIRON_Bin_235
ENVIRON_Bin_236
ENVIRON_Bin_237
ENVIRON_Bin_238
ENVIRON_Bin_239
ENVIRON_Bin_240
ENVIRON_Bin_241
ENVIRON_Bin_242
ENVIRON_Bin_243
ENVIRON_Bin_244
ENVIRON_Bin_245
ENVIRON_Bin_246
ENVIRON_Bin_247
ENVIRON_Bin_248
ENVIRON_Bin_249
ENVIRON_Bin_25
ENVIRON_Bin_250
ENVIRON_Bin_251
ENVIRON_Bin_252
ENVIRON_Bin_253
ENVIRON_Bin_254
ENVIRON_Bin_255
ENVIRON_Bin_257
ENVIRON_Bin_258
ENVIRON_Bin_259
ENVIRON_Bin_26
ENVIRON_Bin_260
ENVIRON_Bin_261
ENVIRON_Bin_262
ENVIRON_Bin_263
ENVIRON_Bin_264
ENVIRON_Bin_265
ENVIRON_Bin_266
ENVIRON_Bin_267
ENVIRON_Bin_268
ENVIRON_Bin_269
ENVIRON_Bin_270
ENVIRON_Bin_271
ENVIRON_Bin_272
ENVIRON_Bin_273
ENVIRON_Bin_274
ENVIRON_Bin_275
ENVIRON_Bin_276
ENVIRON_Bin_278
ENVIRON_Bin_279
ENVIRON_Bin_27_2
ENVIRON_Bin_27_3
ENVIRON_Bin_28
ENVIRON_Bin_280
ENVIRON_Bin_281
ENVIRON_Bin_282
ENVIRON_Bin_283
ENVIRON_Bin_284
ENVIRON_Bin_285
ENVIRON_Bin_286
ENVIRON_Bin_287
ENVIRON_Bin_288
ENVIRON_Bin_289
ENVIRON_Bin_29
ENVIRON_Bin_290
ENVIRON_Bin_291
ENVIRON_Bin_292
ENVIRON_Bin_293
ENVIRON_Bin_294
ENVIRON_Bin_295
ENVIRON_Bin_296
ENVIRON_Bin_297
ENVIRON_Bin_298
ENVIRON_Bin_299
ENVIRON_Bin_3
ENVIRON_Bin_300
ENVIRON_Bin_301
ENVIRON_Bin_302
ENVIRON_Bin_303
ENVIRON_Bin_304
ENVIRON_Bin_305
ENVIRON_Bin_306
ENVIRON_Bin_307
ENVIRON_Bin_308
ENVIRON_Bin_309
ENVIRON_Bin_30_1
ENVIRON_Bin_30_2
ENVIRON_Bin_31
ENVIRON_Bin_310
ENVIRON_Bin_311
ENVIRON_Bin_312
ENVIRON_Bin_313
ENVIRON_Bin_315
ENVIRON_Bin_316
ENVIRON_Bin_317
ENVIRON_Bin_318
ENVIRON_Bin_319
ENVIRON_Bin_32
ENVIRON_Bin_320
ENVIRON_Bin_321
ENVIRON_Bin_322
ENVIRON_Bin_323
ENVIRON_Bin_324
ENVIRON_Bin_325
ENVIRON_Bin_326
ENVIRON_Bin_327
ENVIRON_Bin_328
ENVIRON_Bin_329
ENVIRON_Bin_33
ENVIRON_Bin_330
ENVIRON_Bin_331
ENVIRON_Bin_332
ENVIRON_Bin_333
ENVIRON_Bin_334
ENVIRON_Bin_335
ENVIRON_Bin_336
ENVIRON_Bin_337
ENVIRON_Bin_338
ENVIRON_Bin_339
ENVIRON_Bin_34
ENVIRON_Bin_340
ENVIRON_Bin_341
ENVIRON_Bin_342
ENVIRON_Bin_343
ENVIRON_Bin_344
ENVIRON_Bin_345
ENVIRON_Bin_346
ENVIRON_Bin_347
ENVIRON_Bin_348
ENVIRON_Bin_349
ENVIRON_Bin_35
ENVIRON_Bin_350
ENVIRON_Bin_351
ENVIRON_Bin_352
ENVIRON_Bin_353
ENVIRON_Bin_354
ENVIRON_Bin_355
ENVIRON_Bin_356
ENVIRON_Bin_357
ENVIRON_Bin_358
ENVIRON_Bin_359
ENVIRON_Bin_36
ENVIRON_Bin_360
ENVIRON_Bin_361
ENVIRON_Bin_362
ENVIRON_Bin_363
ENVIRON_Bin_364
ENVIRON_Bin_365
ENVIRON_Bin_366
ENVIRON_Bin_367
ENVIRON_Bin_368
ENVIRON_Bin_369
ENVIRON_Bin_37
ENVIRON_Bin_370
ENVIRON_Bin_371
ENVIRON_Bin_372
ENVIRON_Bin_373
ENVIRON_Bin_374
ENVIRON_Bin_375
ENVIRON_Bin_376
ENVIRON_Bin_38
ENVIRON_Bin_39
ENVIRON_Bin_4
ENVIRON_Bin_40
ENVIRON_Bin_41
ENVIRON_Bin_42
ENVIRON_Bin_44
ENVIRON_Bin_46
ENVIRON_Bin_47
ENVIRON_Bin_48
ENVIRON_Bin_49
ENVIRON_Bin_5
ENVIRON_Bin_50
ENVIRON_Bin_51
ENVIRON_Bin_52
ENVIRON_Bin_53
ENVIRON_Bin_54
ENVIRON_Bin_55
ENVIRON_Bin_56
ENVIRON_Bin_57
ENVIRON_Bin_58
ENVIRON_Bin_59
ENVIRON_Bin_6
ENVIRON_Bin_60
ENVIRON_Bin_61
ENVIRON_Bin_63
ENVIRON_Bin_64
ENVIRON_Bin_65
ENVIRON_Bin_66
ENVIRON_Bin_67
ENVIRON_Bin_68
ENVIRON_Bin_69
ENVIRON_Bin_7
ENVIRON_Bin_70
ENVIRON_Bin_71
ENVIRON_Bin_72
ENVIRON_Bin_73
ENVIRON_Bin_74
ENVIRON_Bin_75
ENVIRON_Bin_76
ENVIRON_Bin_78
ENVIRON_Bin_79
ENVIRON_Bin_8
ENVIRON_Bin_80
ENVIRON_Bin_81
ENVIRON_Bin_82
ENVIRON_Bin_83
ENVIRON_Bin_84
ENVIRON_Bin_85
ENVIRON_Bin_87
ENVIRON_Bin_88
ENVIRON_Bin_89
ENVIRON_Bin_9
ENVIRON_Bin_90
ENVIRON_Bin_91
ENVIRON_Bin_92
ENVIRON_Bin_93
ENVIRON_Bin_94
ENVIRON_Bin_95
ENVIRON_Bin_96
ENVIRON_Bin_97
ENVIRON_Bin_98
ENVIRON_Bin_99
TOTAL_Bin_1
TOTAL_Bin_10
TOTAL_Bin_11
TOTAL_Bin_12
TOTAL_Bin_13
TOTAL_Bin_14
TOTAL_Bin_15
TOTAL_Bin_16
TOTAL_Bin_17
TOTAL_Bin_18
TOTAL_Bin_19
TOTAL_Bin_2
TOTAL_Bin_20
TOTAL_Bin_22
TOTAL_Bin_23
TOTAL_Bin_24
TOTAL_Bin_25
TOTAL_Bin_27
TOTAL_Bin_28
TOTAL_Bin_29
TOTAL_Bin_3
TOTAL_Bin_30
TOTAL_Bin_31
TOTAL_Bin_32
TOTAL_Bin_33
TOTAL_Bin_34
TOTAL_Bin_35
TOTAL_Bin_36
TOTAL_Bin_37
TOTAL_Bin_38
TOTAL_Bin_4
TOTAL_Bin_5
TOTAL_Bin_6
TOTAL_Bin_7
TOTAL_Bin_8
TOTAL_Bin_9
[truncated: 377 more columns]
